# Supplementary material for: Genomic diversity and population structure of Carniolan honey bee in its native habitat
Source: BMC Genomics. 2024 Sep 10;25:849. doi: 10.1186/s12864-024-10750-z (PMC11385169; doi:10.1186/s12864-024-10750-z)
Supplement: Supplementary file 1 — Supplementary Material 1. [file 12864_2024_10750_MOESM1_ESM.xlsx]

## Sheet: Sheet1
Sample_ID	Type	Species	Country	Type	Lat	Lon
B0002822	Tissue	Carnica	BiH	Worker	44.39	19.09
B0002823	Tissue	Carnica	BiH	Worker	43.65	18.97
B0002824	Tissue	Carnica	BiH	Worker	45.12	17.27
B0002825	Tissue	Carnica	BiH	Worker	42.69	18.34
B0002826	Tissue	Carnica	BiH	Worker	42.85	18.43
B0002827	Tissue	Carnica	BiH	Worker	44.96	17.92
B0002828	Tissue	Carnica	BiH	Worker	44.16	19.06
B0002829	Tissue	Carnica	BiH	Worker	44.28	17.1
B0003049	Tissue	Carnica	BiH	Worker	44.74	18.1
B0003238	Tissue	Carnica	BiH	Worker	45.17	16.84
B0003239	Tissue	Carnica	BiH	Worker	43.92	18.88
B0003240	Tissue	Carnica	BiH	Worker	44.93	18.32
B0003241	Tissue	Carnica	BiH	Worker	44.78	19.17
B0003242	Tissue	Carnica	BiH	Worker	45.1	18.06
B0003243	Tissue	Carnica	BiH	Worker	43.81	17.02
B0003244	Tissue	Carnica	BiH	Worker	43.94	18.8
B0003245	Tissue	Carnica	BiH	Worker	45.12	17.26
B0003278	Tissue	Carnica	BiH	Worker	44.96	17.91
B0003279	Tissue	Carnica	BiH	Worker	43.62	19.38
B0003280	Tissue	Carnica	BiH	Worker	44.96	17.91
B0003281	Tissue	Carnica	BiH	Worker	45.03	16.41
B0003334	Tissue	Carnica	BiH	Worker	44.79	16.79
B0003335	Tissue	Carnica	BiH	Worker	44.42	18.41
B0003336	Tissue	Carnica	BiH	Worker	44.7	19.22
B0003337	Tissue	Carnica	BiH	Worker	44.78	17.27
B0003338	Tissue	Carnica	BiH	Worker	45.05	18.47
B0003339	Tissue	Carnica	BiH	Worker	44.73	17.13
B0003340	Tissue	Carnica	BiH	Worker	45.17	16.78
B0003341	Tissue	Carnica	BiH	Worker	44.62	18.35
B0002990	Tissue	Carnica	Croatia_Adria	Worker	43.4466	17.2402
B0002991	Tissue	Carnica	Croatia_Adria	Worker	45.2397	13.9372
B0002992	Tissue	Carnica	Croatia_Adria	Worker	45.33	17.596
B0002993	Tissue	Carnica	Croatia_Adria	Worker	45.564	18.449
B0002994	Tissue	Carnica	Croatia_Adria	Worker	45.3827	14.3143
B0002995	Tissue	Carnica	Croatia_Adria	Worker	44.49	14.96
B0002996	Tissue	Carnica	Croatia_Adria	Worker	43.05	17.63
B0002997	Tissue	Carnica	Croatia_Adria	Worker	43.05	17.63
B0003006	Tissue	Carnica	Croatia_Adria	Worker	43.38	17.138
B0003021	Tissue	Carnica	Croatia_Adria	Worker	43.476	17.1838
B0003182	Tissue	Carnica	Croatia_Adria	Worker	45.074	14.611
B0003183	Tissue	Carnica	Croatia_Adria	Worker	43.05	17.63
B0003184	Tissue	Carnica	Croatia_Adria	Worker	45.21	14.56
B0003185	Tissue	Carnica	Croatia_Adria	Worker	43.05	17.63
B0003186	Tissue	Carnica	Croatia_Adria	Worker	43.397	17.056
B0003187	Tissue	Carnica	Croatia_Adria	Worker	43.27	17.05
B0003188	Tissue	Carnica	Croatia_Adria	Worker	43.134	17.481
B0003189	Tissue	Carnica	Croatia_Adria	Worker	43.3869	17.24
B0003222	Tissue	Carnica	Croatia_Adria	Worker	45.2397	13.9372
B0003223	Tissue	Carnica	Croatia_Adria	Worker	45.074	14.611
B0003224	Tissue	Carnica	Croatia_Adria	Worker	45.074	14.611
B0003225	Tissue	Carnica	Croatia_Adria	Worker	43.5793	16.9988
B0003226	Tissue	Carnica	Croatia_Adria	Worker	45.336	13.827
B0003227	Tissue	Carnica	Croatia_Adria	Worker	44.5643	15.3181
B0003228	Tissue	Carnica	Croatia_Adria	Worker	43.05	17.63
B0003229	Tissue	Carnica	Croatia_Adria	Worker	43.3	17.03
B0002734	Tissue	Carnica	Croatia_Conti	Worker	45.399	17.208
B0002735	Tissue	Carnica	Croatia_Conti	Worker	45.209	18.104
B0002736	Tissue	Carnica	Croatia_Conti	Worker	45.6811	17.3318
B0002737	Tissue	Carnica	Croatia_Conti	Worker	45.52	17.26
B0002738	Tissue	Carnica	Croatia_Conti	Worker	45.8098	17.7
B0002739	Tissue	Carnica	Croatia_Conti	Worker	45.45	17.66
B0002740	Tissue	Carnica	Croatia_Conti	Worker	45.633	18.3942
B0002741	Tissue	Carnica	Croatia_Conti	Worker	45.22	19.38
B0002982	Tissue	Carnica	Croatia_Conti	Worker	45.16	18.01
B0002983	Tissue	Carnica	Croatia_Conti	Worker	45.236	19.059
B0002984	Tissue	Carnica	Croatia_Conti	Worker	45.3742	18.3247
B0002985	Tissue	Carnica	Croatia_Conti	Worker	45.34	16.9786
B0002986	Tissue	Carnica	Croatia_Conti	Worker	44.91	18.82
B0002987	Tissue	Carnica	Croatia_Conti	Worker	45.6028	17.1879
B0002988	Tissue	Carnica	Croatia_Conti	Worker	45.31	17.811
B0002989	Tissue	Carnica	Croatia_Conti	Worker	45.3111	18.8558
B0003014	Tissue	Carnica	Croatia_Conti	Worker	45.62	18.77
B0003015	Tissue	Carnica	Croatia_Conti	Worker	46.1856	16.7656
B0003016	Tissue	Carnica	Croatia_Conti	Worker	45.3503	16.8739
B0003017	Tissue	Carnica	Croatia_Conti	Worker	45.692	18.399
B0003018	Tissue	Carnica	Croatia_Conti	Worker	45.44	17.19
B0003019	Tissue	Carnica	Croatia_Conti	Worker	45.84	17.4
B0003020	Tissue	Carnica	Croatia_Conti	Worker	45.856	17.3
B0003050	Tissue	Carnica	Croatia_Conti	Worker	45.59	17.95
B0003051	Tissue	Carnica	Croatia_Conti	Worker	45.3969	18.2394
B0003052	Tissue	Carnica	Croatia_Conti	Worker	45.49	18.02
B0003053	Tissue	Carnica	Croatia_Conti	Worker	45.545	18.2856
B0003206	Tissue	Carnica	Croatia_Conti	Worker	45.34	16.9786
B0003207	Tissue	Carnica	Croatia_Conti	Worker	45.321	17.624
B0003208	Tissue	Carnica	Croatia_Conti	Worker	45.6616	18.4816
B0003209	Tissue	Carnica	Croatia_Conti	Worker	45.3111	18.8558
B0003210	Tissue	Carnica	Croatia_Conti	Worker	45.35	18.99
B0003211	Tissue	Carnica	Croatia_Conti	Worker	45.5045	18.0623
B0003212	Tissue	Carnica	Croatia_Conti	Worker	45.2389	17.0158
B0003213	Tissue	Carnica	Croatia_Conti	Worker	45.761	18.165
B0002648	Tissue	Carnica	Croatia_Subal	Worker	45.29	15.97
B0002649	Tissue	Carnica	Croatia_Subal	Worker	45.8726	17.2265
B0002650	Tissue	Carnica	Croatia_Subal	Worker	45.27	15.23
B0002651	Tissue	Carnica	Croatia_Subal	Worker	46.233	16.333
B0002652	Tissue	Carnica	Croatia_Subal	Worker	45.285	15.604
B0002653	Tissue	Carnica	Croatia_Subal	Worker	45.96	16.03
B0002830	Tissue	Carnica	Croatia_Subal	Worker	46.165	15.7508
B0002831	Tissue	Carnica	Croatia_Subal	Worker	45.5089	15.413
B0002832	Tissue	Carnica	Croatia_Subal	Worker	45.9378	16.9731
B0002833	Tissue	Carnica	Croatia_Subal	Worker	45.23	16.54
B0002834	Tissue	Carnica	Croatia_Subal	Worker	44.9611	13.8528
B0002835	Tissue	Carnica	Croatia_Subal	Worker	45.95	17.23
B0002836	Tissue	Carnica	Croatia_Subal	Worker	43.05	17.63
B0002837	Tissue	Carnica	Croatia_Subal	Worker	45.8597	16.8086
B0003022	Tissue	Carnica	Croatia_Subal	Worker	45.717	16.075
B0003023	Tissue	Carnica	Croatia_Subal	Worker	45.71	16.39
B0003024	Tissue	Carnica	Croatia_Subal	Worker	44.918	15.154
B0003025	Tissue	Carnica	Croatia_Subal	Worker	44.87	15.24
B0003026	Tissue	Carnica	Croatia_Subal	Worker	45.69	16.36
B0003027	Tissue	Carnica	Croatia_Subal	Worker	46.2794	16.32
B0003028	Tissue	Carnica	Croatia_Subal	Worker	46.03	16.71
B0003029	Tissue	Carnica	Croatia_Subal	Worker	45.37	15.08
B0003038	Tissue	Carnica	Croatia_Subal	Worker	46.0779	16.7197
B0003039	Tissue	Carnica	Croatia_Subal	Worker	45.48	16.36
B0003040	Tissue	Carnica	Croatia_Subal	Worker	46.0779	16.7197
B0003041	Tissue	Carnica	Croatia_Subal	Worker	45.8403	16.9681
B0003042	Tissue	Carnica	Croatia_Subal	Worker	45.565	14.63
B0003043	Tissue	Carnica	Croatia_Subal	Worker	45.07	16.37
B0003044	Tissue	Carnica	Croatia_Subal	Worker	45.514	15.663
B0003045	Tissue	Carnica	Croatia_Subal	Worker	46.424	16.434
B0003166	Tissue	Carnica	Croatia_Subal	Worker	45.4	15.28
B0003167	Tissue	Carnica	Croatia_Subal	Worker	45.19	15.29
B0003168	Tissue	Carnica	Croatia_Subal	Worker	45.404	15.485
B0003169	Tissue	Carnica	Croatia_Subal	Worker	45.4425	16.28
B0003246	Tissue	Carnica	Croatia_Subal	Worker	46.2858	16.1608
B0003247	Tissue	Carnica	Croatia_Subal	Worker	45.5792	16.003
B0003248	Tissue	Carnica	Croatia_Subal	Worker	46.03	16.71
B0003249	Tissue	Carnica	Croatia_Subal	Worker	46.343	16.539
B0003250	Tissue	Carnica	Croatia_Subal	Worker	45.3377	16.0905
B0003251	Tissue	Carnica	Croatia_Subal	Worker	44.87	15.24
B0003252	Tissue	Carnica	Croatia_Subal	Worker	45.47	16.98
B0003253	Tissue	Carnica	Croatia_Subal	Worker	45.34	15.38
B0002814	Tissue	Carnica	Hungary	Worker	45.9287	18.4721
B0002815	Tissue	Carnica	Hungary	Worker	46.052	17.9907
B0002816	Tissue	Carnica	Hungary	Worker	46.058	17.9321
B0002817	Tissue	Carnica	Hungary	Worker	45.9033	18.2653
B0002818	Tissue	Carnica	Hungary	Worker	46.052	17.9907
B0002819	Tissue	Carnica	Hungary	Worker	46.0081	17.7604
B0002820	Tissue	Carnica	Hungary	Worker	45.57	18.42
B0002821	Tissue	Carnica	Hungary	Worker	46.1364	17.7242
B0003198	Tissue	Carnica	Hungary	Worker	46.1484	17.7811
B0003199	Tissue	Carnica	Hungary	Worker	46.12	18.16
B0003200	Tissue	Carnica	Hungary	Worker	46.1917	17.7212
B0003201	Tissue	Carnica	Hungary	Worker	46.0552	17.964
B0003202	Tissue	Carnica	Hungary	Worker	14.12	18.12
B0003282	Tissue	Carnica	Hungary	Worker	46.0236	17.8945
B0003283	Tissue	Carnica	Hungary	Worker	45.9779	18.6982
B0003284	Tissue	Carnica	Hungary	Worker	46.048	18.0034
B0003285	Tissue	Carnica	Hungary	Worker	46.0751	17.9884
B0002240	Tissue	Ligustica	Italy	Worker	41.807	12.581
B0002241	Tissue	Ligustica	Italy	Worker	41.807	12.581
B0002242	Tissue	Ligustica	Italy	Worker	41.8	12.57
B0002243	Tissue	Ligustica	Italy	Worker	41.8	12.57
B0002244	Tissue	Ligustica	Italy	Worker	41.8	12.57
B0002245	Tissue	Ligustica	Italy	Worker	41.8	12.57
B0002414	Tissue	Ligustica	Italy	Worker	41.8	12.57
B0002415	Tissue	Ligustica	Italy	Worker	41.807	12.581
B0002416	Tissue	Ligustica	Italy	Worker	41.807	12.581
B0002417	Tissue	Ligustica	Italy	Worker	41.807	12.581
B0002418	Tissue	Ligustica	Italy	Worker	41.807	12.581
B0002419	Tissue	Ligustica	Italy	Worker	41.807	12.581
B0002420	Tissue	Ligustica	Italy	Worker	41.807	12.581
B0003030	Tissue	Ligustica	Italy	Worker	43.01	13.5
B0003031	Tissue	Ligustica	Italy	Worker	43.01	13.5
B0003032	Tissue	Ligustica	Italy	Worker	43.01	13.5
B0003033	Tissue	Ligustica	Italy	Worker	43.01	13.5
B0003034	Tissue	Ligustica	Italy	Worker	43.01	13.5
B0003035	Tissue	Ligustica	Italy	Worker	43.01	13.5
B0003036	Tissue	Ligustica	Italy	Worker	43.01	13.5
B0003037	Tissue	Ligustica	Italy	Worker	43.01	13.5
B0003170	Tissue	Ligustica	Italy	Worker	41.807	12.581
B0003171	Tissue	Ligustica	Italy	Worker	41.807	12.581
B0003172	Tissue	Ligustica	Italy	Worker	41.807	12.581
B0003173	Tissue	Ligustica	Italy	Worker	41.807	12.581
B0002806	Tissue	Carnica	Montenegro	Worker	42.58	19.39
B0002807	Tissue	Carnica	Montenegro	Worker	43.35	19.31
B0002808	Tissue	Carnica	Montenegro	Worker	42.46	19.31
B0002809	Tissue	Carnica	Montenegro	Worker	42.44	19.32
B0002810	Tissue	Carnica	Montenegro	Worker	42.35	19.08
B0002811	Tissue	Carnica	Montenegro	Worker	42.82	19.53
B0002812	Tissue	Carnica	Montenegro	Worker	42.47	19.26
B0002813	Tissue	Carnica	Montenegro	Worker	42.45	19.19
B0003046	Tissue	Carnica	Montenegro	Worker	42.55	19.09
B0003047	Tissue	Carnica	Montenegro	Worker	43.39	19.12
B0003048	Tissue	Carnica	Montenegro	Worker	42.48	19.29
B0002646	Tissue	Carnica	Serbia	Worker	45.27	19.06
B0002647	Tissue	Carnica	Serbia	Worker	45.26	19.82
B0003054	Tissue	Carnica	Serbia	Worker	45.28	19.31
B0003055	Tissue	Carnica	Serbia	Worker	45.37	19.25
B0003056	Tissue	Carnica	Serbia	Worker	45.12	19.39
B0003057	Tissue	Carnica	Serbia	Worker	45.11	19.42
B0003058	Tissue	Carnica	Serbia	Worker	45.13	19.24
B0003059	Tissue	Carnica	Serbia	Worker	45.08	19.4
B0003060	Tissue	Carnica	Serbia	Worker	45.28	20
B0003061	Tissue	Carnica	Serbia	Worker	45.08	19.31
B0003174	Tissue	Carnica	Serbia	Worker	45.18	19.55
B0003175	Tissue	Carnica	Serbia	Worker	45.29	19.15
B0003176	Tissue	Carnica	Serbia	Worker	45.4	19.18
B0003177	Tissue	Carnica	Serbia	Worker	45.26	19.75
B0003178	Tissue	Carnica	Serbia	Worker	44.55	20.86
B0003179	Tissue	Carnica	Serbia	Worker	45.32	19.18
B0003180	Tissue	Carnica	Serbia	Worker	45.38	19.11
B0003181	Tissue	Carnica	Serbia	Worker	45.21	20.03
B0003190	Tissue	Carnica	Serbia	Worker	45.1	19.4
B0003191	Tissue	Carnica	Serbia	Worker	45.4	19.18
B0003192	Tissue	Carnica	Serbia	Worker	45.41	19.29
B0003193	Tissue	Carnica	Serbia	Worker	45.11	19.24
B0003194	Tissue	Carnica	Serbia	Worker	45.17	19.58
B0003195	Tissue	Carnica	Serbia	Worker	45.26	19.54
B0003196	Tissue	Carnica	Serbia	Worker	45.32	19.1
B0003197	Tissue	Carnica	Serbia	Worker	45.21	19.54
B0003203	Tissue	Carnica	Serbia	Worker	45.2	19.84
B0003204	Tissue	Carnica	Serbia	Worker	44.16	21.18
B0003205	Tissue	Carnica	Serbia	Worker	45.3	19.93
B0002998	Tissue	Carnica	Slovenia	Worker	46.1167	15.55
B0002999	Tissue	Carnica	Slovenia	Worker	46.5333	14.9
B0003000	Tissue	Carnica	Slovenia	Worker	46.5333	14.9
B0003007	Tissue	Carnica	Slovenia	Worker	45.7667	14.2
B0003008	Tissue	Carnica	Slovenia	Worker	46.2333	14.3667
B0003009	Tissue	Carnica	Slovenia	Worker	45.7667	14.2
B0003010	Tissue	Carnica	Slovenia	Worker	46.2333	14.3667
B0003011	Tissue	Carnica	Slovenia	Worker	46.3167	14.3167
B0003012	Tissue	Carnica	Slovenia	Worker	46.65	16.1833
B0003013	Tissue	Carnica	Slovenia	Worker	45.7	13.8667
B0003230	Tissue	Carnica	Slovenia	Worker	46.2333	14.3667
B0003231	Tissue	Carnica	Slovenia	Worker	46.65	16.1833
B0003232	Tissue	Carnica	Slovenia	Worker	46.1167	15.55
B0003233	Tissue	Carnica	Slovenia	Worker	45.7	13.8667
B0003234	Tissue	Carnica	Slovenia	Worker	46.2333	14.3667
B0003235	Tissue	Carnica	Slovenia	Worker	46.3167	14.3167
B0003236	Tissue	Carnica	Slovenia	Worker	46.2333	14.3667
B0003237	Tissue	Carnica	Slovenia	Worker	45.95	13.6333
