# Supplementary material for: Genomic diversity and population structure of Carniolan honey bee in its native habitat
Source: BMC Genomics. 2024 Sep 10;25:849. doi: 10.1186/s12864-024-10750-z (PMC11385169; doi:10.1186/s12864-024-10750-z)
Supplement: Supplementary file 6 — Supplementary Material 6. [file 12864_2024_10750_MOESM6_ESM.xlsx]

## Sheet: List1
Minor allele frequency of the TOP 10 SNP-s with highest loading values of the DAPC analysis
CHR	SNP_ID	CROA	CROC	CROS	SLO	HUN	MNE	SRB	BIH	ITA
10	SBWP3_3411_G	0.36	0.3939	0.2297	0.1111	0.375	0.5455	0.5741	0.5652	0.1591
14	SBWP3_3986_A	0.26	0.303	0.1892	0.02778	0.25	0.5455	0.3889	0.4565	0
5	SBWP3_2734_A	0.36	0.5	0.4429	0.1944	0.375	0.5455	0.6538	0.6739	0.1364
8	SBWP3_3167_G	0.28	0.2576	0.05405	0.08333	0.1562	0.6364	0.3519	0.3261	0.02273
5	SBWP3_669_A	0.44	0.4242	0.5405	0.6667	0.625	0.1818	0.4259	0.3261	0.90909
3	SBWP3_2423_A	0.4	0.2879	0.3243	0.05556	0.1875	0.5455	0.5185	0.5652	0.02273
8	SBWP3_3270_A	0.22	0.3182	0.1757	0.1111	0.3438	0.4545	0.4259	0.4783	0
11	SBWP3_3533_T	0.4	0.4219	0.3784	0.25	0.25	0.7727	0.5741	0.413	0
9	SBWP3_3326_G	0.48	0.3788	0.3056	0.1667	0.3125	0.5	0.6111	0.4565	0.09091
6	SBWP3_2789_G	0.48	0.3333	0.4324	0.5278	0.2812	0.09091	0.2222	0.3261	0.93182
